# Supplementary material for: Centesimal Composition, Bioactive Compounds, Antioxidant and α-Glucosidase Inhibitory Activities of Commercial Edible Oyster Mushrooms at Different Maturity Stages in Northern Thailand
Source: Foods. 2025 Oct 15;14(20):3511. doi: 10.3390/foods14203511 (PMC12564318; doi:10.3390/foods14203511)
Supplement: Supplementary file 1 [file foods-14-03511-s001.zip]

Archive with 1 entries (1 files):
- foods-3908837-supplementary.pdf
